# Supplementary material for: Efficacy of complete laparoscopic ileal augmentation cystoplasty for the treatment of low bladder capacity and compliance: a case series
Source: BMC Urol. 2022 Apr 12;22:58. doi: 10.1186/s12894-022-01008-5 (PMC9006442; doi:10.1186/s12894-022-01008-5)
Supplement: Supplementary file 1 — Additional file 1. Patient characteristics and therapeutic information. [file 12894_2022_1008_MOESM1_ESM.xlsx]

## Sheet: 电子表格1
No	patient ID	Sex	Age	Height	BMI	Ureterovesical reflux	Diagnosis	Operation duration (min)	Intraoperative blood loss	Postoperative complications	Time to recovery of bowel function (d)	Drainage duration	Time to catheter removal (d)	Duration of hospital stay (d)	Preoperative Creatinine(µmol/L)	Total GFR(µmol/L)	Pelvic dilation (left,mm)	Pelvic dilation (right,mm)	Urinary frequency	Urinaryvolume(mL)	Bladder volume(mL)	Compliance	Urinary flow rate((mL/s)	Residual volume(mL)	No of Incontenence	No of pads
1	369584001	2	33	174.292	27.7	None	Urinary tract tuberculosis	140	20	None	3	5	13	8	115	65.17	7	8	26	60	90	8	9	30	0	0
2	373668001	1	47	162.218	21.23	None	Interstitial cystitis	161	30	Infection at incision site	2	4	12	7	126	55.36	8	8	23	70	110	7	8	40	0	0
3	432450001	2	55	169.933	28.52	Right	Urinary tract tuberculosis	193	100	None	4	5	11	6	241	30.32	9	16	16	60	80	5	9	20	0	0
4	385135002	2	69	174.492	22.43	Bilateral	Urinary tract tuberculosis	248	200	None	2	5	16	6	211	35.56	26	23	19	70	120	6	6	50	0	0
5	478601001	1	60	165.509	28.44	None	Interstitial cystitis	226	30	None	2	6	15	9	136	52.33	24	19	30	70	100	8	8	30	0	0
6	474305001	2	65	172.968	23.44	Right	Neurogenic bladder	185	30	Ileovesical anastomotic leak	10	16	20	25	103	72.21	10	9	/	/	120	9	/	/	6	4
7	485387001	1	35	163.043	19.98	None	Neurogenic bladder	190	30	None	1	5	13	8	165	42.49	18	19	/	/	90	8	/	/	7	5
8	478381001	1	47	158.408	23.56	None	Urinary tract tuberculosis	204	50	Partial adhesive small-bowel obstruction	2	5	12	9	212	32.13	9	7	27	60	80	6	7	20	0	0
9	383673001	1	52	155.684	22.37	None	Neurogenic bladder	186	40	None	2	4	13	7	163	41.07	18	19	/	/	110	8	/	/	6	4
10	434322301	2	58	176.447	24.18	None	Urinary tract tuberculosis	159	30	Fever	3	5	12	9	138	54.98	18	13	19	80	120	6	5	40	0	0
11	475644001	1	49	160.357	25.03	Right	Interstitial cystitis	210	80	None	4	5	14	7	109	63.26	19	25	22	50	90	7	8	40	0	0
12	444368301	2	62	172.461	23.65	None	Urinary tract tuberculosis	204	30	Partial adhesive small-bowel obstruction	2	6	13	8	186	39.87	18	27	18	80	130	5	6	50	0	0
13	392575001	2	41	173.727	27.32	None	Urinary tract tuberculosis	163	90	None	1	5	12	6	197	37.92	7	8	25	70	110	8	8	40	0	0
													Posterior Operative 3 months	1	95	78.89	5	6	14	180	280	32	17	15	0	0
														2	105	66.432	6	5	12	190	300	26	18	22	0	0
														3	176	41.5177	6	11	9	180	270	33	15	10	0	0
														4	152	49.3629	16	15	10	200	310	29	16	26	0	0
														5	112	63.5436	17	14	16	190	300	27	17	15	0	0
														6	78	95.3542	7	6	/	/	290	29	/	/	4	3
														7	121	57.9409	11	13	/	/	310	31	/	/	5	4
														8	168	40.545	5	6	13	170	280	25	18	10	0	0
														9	130	51.4955	12	11	/	/	290	30	/	/	5	4
														10	103	73.6625	10	8	9	190	320	26	15	25	0	0
														11	85	81.1216	12	18	12	210	330	31	14	20	0	0
														12	127	58.3923	10	19	10	220	350	26	17	30	0	0
														13	136	54.9282	6	6	13	170	290	33	19	25	0	0
													Posterior Operative 6 months	1	90	83.2728	6	6	10	210	310	33	18	15	0	0
														2	96	72.66	6	7	9	200	320	28	18	20	0	0
														3	159	45.9567	7	10	9	210	290	35	17	12	0	0
														4	148	50.697	15	15	8	200	320	31	19	25	0	0
														5	104	68.4315	15	16	13	200	330	29	18	13	0	0
														6	86	86.4841	6	6	/	/	300	30	/	/	4	3
														7	107	65.522	10	11	/	/	320	32	/	/	5	4
														8	154	44.2309	6	7	11	190	290	28	20	10	0	0
														9	121	55.3257	10	10	/	/	310	32	/	/	4	3
														10	109	69.6077	8	7	9	200	330	27	17	22	0	0
														11	89	77.4757	11	15	9	230	340	34	16	18	0	0
														12	123	60.2912	11	14	8	240	360	29	18	27	0	0
														13	128	58.3613	7	6	10	190	320	35	21	23	0	0
													Posterior Operative 1 year	1	91	82.3577	6	6	8	230	330	33	19	10	0	0
														2	95	73.4248	6	7	8	200	320	31	20	20	0	0
														3	156	46.8405	6	8	7	220	310	36	21	10	0	0
														4	146	51.3915	13	14	8	210	330	33	19	10	0	0
														5	100	71.1688	14	15	11	240	350	30	20	10	0	0
														6	87	85.49	6	6	/	/	320	32	/	/	2	2
														7	109	64.3197	8	10	/	/	320	32	/	/	3	3
														8	143	47.6333	7	7	10	220	300	29	22	10	0	0
														9	117	57.2172	8	8	/	/	320	33	/	/	3	2
														10	110	68.9749	7	7	8	210	350	31	18	20	0	0
														11	90	76.6149	10	14	7	240	360	34	18	10	0	0
														12	119	62.3178	10	13	8	240	370	31	21	40	0	0
														13	127	58.8208	7	7	9	230	340	36	22	30	0	0
